# Supplementary material for: A Theoretical Study of Organotin Binding in Aromatase
Source: Int J Mol Sci. 2023 May 18;24(10):8954. doi: 10.3390/ijms24108954 (PMC10218834; doi:10.3390/ijms24108954)
Supplement: Supplementary file 1 [file ijms-24-08954-s001.zip]

Archive with 1 entries (1 files):
- ijms-2345440-supplementary.pdf
